# Supplementary material for: Predictions of the Biological Effects of the Main Components of Tarragon Essential Oil
Source: Int J Mol Sci. 2025 Feb 21;26(5):1860. doi: 10.3390/ijms26051860 (PMC11899843; doi:10.3390/ijms26051860)
Supplement: Supplementary file 1 [file ijms-26-01860-s001.zip]

Archive with 1 entries (1 files):
- ijms-3485304-supplementary.pdf
